# Supplementary material for: Theobromine Improves Working Memory by Activating the CaMKII/CREB/BDNF Pathway in Rats
Source: Nutrients. 2019 Apr 20;11(4):888. doi: 10.3390/nu11040888 (PMC6520707; doi:10.3390/nu11040888)
Supplement: Supplementary file 1 [file nutrients-11-00888-s001.zip]

Archive with 2 entries (2 files):
- Supplementary file 2.docx
- Supplimentary file 1.docx
